# Supplementary material for: Flanged Bombardier beetles from Shanghai, China, with description of a new species in the genus Eustra Schmidt-Goebel (Coleoptera, Carabidae, Paussinae)
Source: Zookeys. 2018 Feb 27;(740):45–57. doi: 10.3897/zookeys.740.20458 (PMC5904436; doi:10.3897/zookeys.740.20458)
Supplement: XML Treatment for Eustra shanghaiensis [file zookeys.740.20458-treatment1.xml]

<!DOCTYPE tp:taxon-treatment
  PUBLIC "-//TaxonX//DTD Taxonomic Treatment Publishing DTD v0 20100105//EN" "tax-treatment-NSO.dtd">
<tp:taxon-treatment xmlns:tp="http://www.plazi.org/taxpub"><tp:treatment-meta><kwd-group><label>Taxon classification</label><kwd><named-content xmlns:xlink="http://www.w3.org/1999/xlink" content-type="kingdom">Animalia</named-content></kwd><kwd><named-content xmlns:xlink="http://www.w3.org/1999/xlink" content-type="order">Coleoptera</named-content></kwd><kwd><named-content xmlns:xlink="http://www.w3.org/1999/xlink" content-type="family">Carabidae</named-content></kwd></kwd-group><mixed-citation publication-type="journal"><person-group><name><surname>Song</surname><given-names>Xiao-Bin</given-names></name><name><surname>Tang</surname><given-names>Liang</given-names></name><name><surname>Peng</surname><given-names>Zhong</given-names></name></person-group><article-title>Flanged Bombardier beetles from Shanghai, China, with description of a new species in the genus <italic><tp:taxon-name><tp:taxon-name-part taxon-name-part-type="genus" reg="Eustra">Eustra</tp:taxon-name-part></tp:taxon-name></italic> Schmidt-Goebel (<tp:taxon-name><tp:taxon-name-part taxon-name-part-type="order">Coleoptera</tp:taxon-name-part></tp:taxon-name>, <tp:taxon-name><tp:taxon-name-part taxon-name-part-type="family">Carabidae</tp:taxon-name-part></tp:taxon-name>, <tp:taxon-name><tp:taxon-name-part taxon-name-part-type="subfamily">Paussinae</tp:taxon-name-part></tp:taxon-name>)</article-title><source>Zookeys</source><day>27</day><month>2</month><year>2018</year><volume>2018</volume><issue>740</issue><fpage>45</fpage><lpage>57</lpage><pub-id pub-id-type="doi">10.3897/zookeys.740.20458</pub-id></mixed-citation></tp:treatment-meta><tp:nomenclature><tp:taxon-name>
              <tp:taxon-name-part taxon-name-part-type="genus" reg="Eustra">Eustra</tp:taxon-name-part>
              <tp:taxon-name-part taxon-name-part-type="species" reg="shanghaiensis">shanghaiensis</tp:taxon-name-part>
              <object-id xmlns:xlink="http://www.w3.org/1999/xlink" content-type="zoobank" xlink:type="simple">http://zoobank.org/26391AC8-3D78-41C6-BA55-F3322740E088</object-id>
            </tp:taxon-name><tp:taxon-authority>Song</tp:taxon-authority><tp:taxon-status xmlns:xlink="http://www.w3.org/1999/xlink" xlink:type="simple">sp. n.</tp:taxon-status><xref ref-type="fig" rid="F1">Figs 1A</xref><xref ref-type="fig" rid="F2">, 2</xref><xref ref-type="fig" rid="F3">, 3</xref><xref ref-type="fig" rid="F6">, 6A 上海双斑粗角步甲</xref></tp:nomenclature><tp:treatment-sec sec-type="type material" id="SECID0EAPAC"><title>Type material.</title><p>
              <bold>Holotype</bold>. ♂, (<abbrev xmlns:xlink="http://www.w3.org/1999/xlink" content-type="institution" xlink:title="Shanghai Normal University, Shanghai, China" id="ABBRID0EIPAC" xlink:type="simple">SNUC</abbrev>), labeled ‘CHINA: Shanghai, Pudong New District, Shanghai Binjiang Forest Park (上海滨江森林公园), <named-content xmlns:xlink="http://www.w3.org/1999/xlink" content-type="dwc:verbatimCoordinates" xlink:type="simple"><named-content content-type="geo-json" specific-use="{&#34;type&#34;:&#34;Point&#34;,&#34;coordinates&#34;:[121.369444,31.390278]}" id="NCID0EQPAC" xlink:type="simple">31°23'25"N, 121°22'10"E</named-content></named-content>, alt. 5 m, 7.v.2017, Song, Peng, Hu, Wang &amp; Liu leg. / HOLOTYPE [red], <italic><tp:taxon-name><tp:taxon-name-part taxon-name-part-type="genus" reg="Eustra">Eustra</tp:taxon-name-part> <tp:taxon-name-part taxon-name-part-type="species" reg="shanghaiensis">shanghaiensis</tp:taxon-name-part></tp:taxon-name></italic> sp. nov., Song det.2017’.</p><p>
              <bold>Paratypes</bold>. 3♂♂, 3♀♀, (<abbrev xmlns:xlink="http://www.w3.org/1999/xlink" content-type="institution" xlink:title="hanghai Natural History Museum" id="ABBRID0EFAAE" xlink:type="simple">SNHM</abbrev>), same data as holotype; 2♂♂, 2♀♀, (<named-content xmlns:xlink="http://www.w3.org/1999/xlink" content-type="dwc:institutional_code" xlink:type="simple">KUM</named-content>), ditto; 1♂, 1♀, (<named-content xmlns:xlink="http://www.w3.org/1999/xlink" content-type="dwc:institutional_code" xlink:type="simple">MNHN</named-content>), ditto; 5♂♂, 5♀♀, 84 exs, (<abbrev xmlns:xlink="http://www.w3.org/1999/xlink" content-type="institution" xlink:title="Shanghai Normal University, Shanghai, China" id="ABBRID0EUAAE" xlink:type="simple">SNUC</abbrev>), ditto; 74 exs, (<abbrev xmlns:xlink="http://www.w3.org/1999/xlink" xlink:title="private collection of Xiao-Bin Song, Shanghai, China" id="ABBRID0EZAAE" xlink:type="simple">cSXB</abbrev>), same data as holotype, but 27.vii.2017, Song, Zhou, Wang, Wang &amp; Zhang leg; 11 exs, (<abbrev xmlns:xlink="http://www.w3.org/1999/xlink" xlink:title="private collection of Xiao-Bin Song, Shanghai, China" id="ABBRID0E4AAE" xlink:type="simple">cSXB</abbrev>), same data as holotype, but 24.ix.2016, Zhong Peng leg; 1 ex (<abbrev xmlns:xlink="http://www.w3.org/1999/xlink" xlink:title="private collection of Xiao-Bin Song, Shanghai, China" id="ABBRID0EBBAE" xlink:type="simple">cSXB</abbrev>), labeled ‘CHINA: Shanghai, Changning District, Tianshan Park (天山公园), <named-content xmlns:xlink="http://www.w3.org/1999/xlink" content-type="dwc:verbatimCoordinates" xlink:type="simple"><named-content content-type="geo-json" specific-use="{&#34;type&#34;:&#34;Point&#34;,&#34;coordinates&#34;:[121.402778,31.212500]}" id="NCID0EIBAE" xlink:type="simple">31°12'45"N, 121°24'10"E</named-content></named-content>, alt. 14 m, 20.iv.2008, Xiao-Bin Song leg.; 1ex, (<abbrev xmlns:xlink="http://www.w3.org/1999/xlink" xlink:title="private collection of Xiao-Bin Song, Shanghai, China" id="ABBRID0ENBAE" xlink:type="simple">cSXB</abbrev>), ditto, but 12.iv.2008; 1 ex, (<abbrev xmlns:xlink="http://www.w3.org/1999/xlink" xlink:title="private collection of Xiao-Bin Song, Shanghai, China" id="ABBRID0ERBAE" xlink:type="simple">cSXB</abbrev>), ditto, but iv.2008; 1 ex, (<abbrev xmlns:xlink="http://www.w3.org/1999/xlink" xlink:title="private collection of Wen-Xuan Bi, Shanghai, China" id="ABBRID0EVBAE" xlink:type="simple">cBWX</abbrev>), labeled ‘CHINA: Shanghai, Pudong New District, nr. Zhangjianggaoke (张江高科), <named-content xmlns:xlink="http://www.w3.org/1999/xlink" content-type="dwc:verbatimCoordinates" xlink:type="simple"><named-content content-type="geo-json" specific-use="{&#34;type&#34;:&#34;Point&#34;,&#34;coordinates&#34;:[121.589444,31.206667]}" id="NCID0E3BAE" xlink:type="simple">31°11'84"N, 121°34'82"E</named-content></named-content>, alt. 4 m, 28.iii.2006, Wen-Xuan Bi leg.; 8 exs, (<abbrev xmlns:xlink="http://www.w3.org/1999/xlink" xlink:title="private collection of Xiao-Bin Song, Shanghai, China" id="ABBRID0EBCAE" xlink:type="simple">cSXB</abbrev>), ditto, but 5.ii.2009, Song &amp; Ding leg. / all paratypes, labeled ‘Paratype [yellow], <italic><tp:taxon-name><tp:taxon-name-part taxon-name-part-type="genus" reg="Eustra">Eustra</tp:taxon-name-part> <tp:taxon-name-part taxon-name-part-type="species" reg="shanghaiensis">shanghaiensis</tp:taxon-name-part></tp:taxon-name></italic> sp. nov. Song det. 2017’.</p></tp:treatment-sec><tp:treatment-sec sec-type="comparisons" id="SECID0EQCAE"><title>Comparative notes.</title><p>
              <italic><tp:taxon-name><tp:taxon-name-part taxon-name-part-type="genus" reg="Eustra">Eustra</tp:taxon-name-part> <tp:taxon-name-part taxon-name-part-type="species" reg="shanghaiensis">shanghaiensis</tp:taxon-name-part></tp:taxon-name></italic> sp. n. is closely allied to <italic><tp:taxon-name><tp:taxon-name-part taxon-name-part-type="genus" reg="Eustra">E.</tp:taxon-name-part> <tp:taxon-name-part taxon-name-part-type="species" reg="hammondi">hammondi</tp:taxon-name-part></tp:taxon-name></italic> Deuve, 2001 from Mindanao, Philippines in sharing similar body size, general habitus and aedeagal structure (Figs <xref ref-type="fig" rid="F1">1A</xref>, <xref ref-type="fig" rid="F3">3A</xref>). The new species can be readily separated from latter by the pronotal front angles strongly produced, the wider aedeagus, the apex of aedeagal median lobe much shorter and wider and the relatively long apical portion of right paramere. It differs from its Shanghainese congener <italic><tp:taxon-name><tp:taxon-name-part taxon-name-part-type="genus" reg="Eustra">E.</tp:taxon-name-part> <tp:taxon-name-part taxon-name-part-type="species" reg="chinensis">chinensis</tp:taxon-name-part></tp:taxon-name></italic> by the smaller body size and the different shape of aedeagus.</p><fig id="F1" position="float" orientation="portrait"><label>Figure 1.</label><caption><p>Dorsal habitus of <italic><tp:taxon-name><tp:taxon-name-part taxon-name-part-type="genus" reg="Eustra">Eustra</tp:taxon-name-part></tp:taxon-name></italic> species. <bold>A</bold> <italic><tp:taxon-name><tp:taxon-name-part taxon-name-part-type="genus" reg="Eustra">E.</tp:taxon-name-part> <tp:taxon-name-part taxon-name-part-type="species" reg="shanghaiensis">shanghaiensis</tp:taxon-name-part></tp:taxon-name></italic> sp. n., male (paratype) <bold>B</bold> <italic><tp:taxon-name><tp:taxon-name-part taxon-name-part-type="genus" reg="Eustra">E.</tp:taxon-name-part> <tp:taxon-name-part taxon-name-part-type="species" reg="chinensis">chinensis</tp:taxon-name-part></tp:taxon-name></italic> Bänninger, 1949, female. Scale bars: 1 mm.</p></caption><graphic xmlns:xlink="http://www.w3.org/1999/xlink" xlink:href="zookeys-740-045-g001.jpg" position="float" orientation="portrait" xlink:type="simple" id="oo_188220.jpg"/></fig></tp:treatment-sec><tp:treatment-sec sec-type="description" id="SECID0ENFAE"><title>Description.</title><p>Body (Fig. <xref ref-type="fig" rid="F1">1A</xref>) 3.06–3.17 mm; yellowish-brown, head and pronotum somewhat reddish; each elytron with a dark spot.</p><p>Head (Fig. <xref ref-type="fig" rid="F2">2A</xref>) convex, gently covered with yellow setae, microsculpture faint; fully carinate near eyes; clypeus anteriorly gently concave, with 2 pairs of long setae at anterior margin; labrum with anterior margin minutely denticulate, with 12–14 long setae; Eyes somewhat small; antennae (Fig. <xref ref-type="fig" rid="F2">2B</xref>) submoniliform, with antennomeres I and II clavate, increasing in diameter distally gradually; antennomere I somewhat shorter than 2nd and 3rd combined; antennomeres V–X almost as wide as long; antennomere XI evidently longer than the 1st.</p><fig id="F2" position="float" orientation="portrait"><label>Figure 2.</label><caption><p>Diagnostic features of <italic><tp:taxon-name><tp:taxon-name-part taxon-name-part-type="genus" reg="Eustra">Eustra</tp:taxon-name-part> <tp:taxon-name-part taxon-name-part-type="species" reg="shanghaiensis">shanghaiensis</tp:taxon-name-part></tp:taxon-name></italic> sp. n. <bold>A</bold> Head <bold>B</bold> Antenna <bold>C</bold> Prothorax <bold>D</bold> Foreleg <bold>E</bold> Pterothorax <bold>F</bold> Elytron. Scale bars: 0.2 mm (<bold>A, C</bold>); 0.5 mm (<bold>B, E, F</bold>); 0.4 mm (<bold>D</bold>).</p></caption><graphic xmlns:xlink="http://www.w3.org/1999/xlink" xlink:href="zookeys-740-045-g002.jpg" position="float" orientation="portrait" xlink:type="simple" id="oo_188221.jpg"/></fig><p>Pronotum (Fig. <xref ref-type="fig" rid="F2">2C</xref>) sparsely covered with yellow setae; distinctly wider than long, widest at apical third; moderately contracted anteriorly and posteriorly; disc moderately convex medially and reflexed on lateral sides; front angles strongly produced; midline distinct, almost reaching both anterior and posterior borders.</p><p>Pterothorax shaped as in Fig. <xref ref-type="fig" rid="F2">2E</xref>, meso-coxae disjunct, meta-coxae separated in midline of body.</p><p>Elytra (Fig. <xref ref-type="fig" rid="F2">2F</xref>) densely punctulate and pubescent, distinctly wider than prothorax; shoulders rounded and not bordered; each side with an obscurely dark spot; surface moderately covered with short setae, but along the right side of dark spot glabrous.</p><!--PageBreak--><p>Hind wings well developed.</p><p>Legs (Fig. <xref ref-type="fig" rid="F1">1A</xref>) relatively long and slender; both spurs of pro-tibiae (Fig. <xref ref-type="fig" rid="F2">2D</xref>) are terminal, almost equal in length.</p><p>Male. Sternite VII (Fig. <xref ref-type="fig" rid="F3">3E</xref>) wide, widely truncate, slightly acute at middle, with 4 long setae near apex. Median lobe of aedeagus shaped as in Fig. <xref ref-type="fig" rid="F3">3A</xref>, ends in a blunt tip, with a spoon-shaped sclerite on endophallus; right paramere (Fig. <xref ref-type="fig" rid="F3">3B</xref>) arcuate, apical portion narrow and elongate; left paramere shaped as in Fig. <xref ref-type="fig" rid="F3">3C</xref>, large, almost glabrous, rounded at apex.</p><fig id="F3" position="float" orientation="portrait"><label>Figure 3.</label><caption><p>Diagnostic features of <italic><tp:taxon-name><tp:taxon-name-part taxon-name-part-type="genus" reg="Eustra">Eustra</tp:taxon-name-part> <tp:taxon-name-part taxon-name-part-type="species" reg="shanghaiensis">shanghaiensis</tp:taxon-name-part></tp:taxon-name></italic> sp. n. <bold>A</bold> Aedeagus, dorsal view <bold>B</bold> Right paramere <bold>C</bold> Left paramere <bold>D</bold> Gonopod IX <bold>E</bold> Male Sternite VII. Scale bars: 0.2 mm (<bold>A–D, F</bold>); 0.1 mm (<bold>E</bold>).</p></caption><graphic xmlns:xlink="http://www.w3.org/1999/xlink" xlink:href="zookeys-740-045-g003.jpg" position="float" orientation="portrait" xlink:type="simple" id="oo_188222.jpg"/></fig><!--PageBreak--><p>Female. Gonopod IX shaped as in Fig. <xref ref-type="fig" rid="F3">3D</xref>.</p></tp:treatment-sec><tp:treatment-sec sec-type="comments" id="SECID0EIKAE"><title>Comments.</title><p>
              <xref ref-type="bibr" rid="B9">Moore et al. 2011</xref> described and illustrated the larval structure of <italic><tp:taxon-name><tp:taxon-name-part taxon-name-part-type="genus" reg="Eustra">Eustra</tp:taxon-name-part> <tp:taxon-name-part taxon-name-part-type="species" reg="chinensis">chinensis</tp:taxon-name-part></tp:taxon-name></italic> based on larval specimens collected together with some adults from Tianshan Park, Shanghai with no association ants (Fig. <xref ref-type="fig" rid="F6">6A</xref>). However, all these specimens are now reconsidered as larvae of the new species, <italic><tp:taxon-name><tp:taxon-name-part taxon-name-part-type="genus" reg="Eustra">Eustra</tp:taxon-name-part> <tp:taxon-name-part taxon-name-part-type="species" reg="shanghaiensis">shanghaiensis</tp:taxon-name-part></tp:taxon-name></italic> sp. n. described here.</p></tp:treatment-sec><tp:treatment-sec sec-type="description" id="SECID0EMLAE"><title>Measurements.</title><p>
              <abbrev xmlns:xlink="http://www.w3.org/1999/xlink" xlink:title="body length" id="ABBRID0ESLAE" xlink:type="simple">BL</abbrev>, 3.06–3.17; <abbrev xmlns:xlink="http://www.w3.org/1999/xlink" xlink:title="head width" id="ABBRID0EWLAE" xlink:type="simple">HW</abbrev>, 0.71–0.76; <abbrev xmlns:xlink="http://www.w3.org/1999/xlink" xlink:title="length of the pronotum along the midlin" id="ABBRID0E1LAE" xlink:type="simple">PL</abbrev>, 0.52–0.57; <abbrev xmlns:xlink="http://www.w3.org/1999/xlink" xlink:title="length of the elytra along the suture" id="ABBRID0E5LAE" xlink:type="simple">EL</abbrev>, 1.89–1.92.</p></tp:treatment-sec><tp:treatment-sec sec-type="distribution" id="SECID0ECMAE"><title>Distribution.</title><p>China: Shanghai.</p></tp:treatment-sec><tp:treatment-sec sec-type="notes" id="SECID0EHMAE"><title>Biological notes.</title><p>Both adults and larvae are collected under rotten wood or bark during the whole year in Shanghai.</p></tp:treatment-sec><tp:treatment-sec sec-type="Symbiotic host" id="SECID0EMMAE"><title>Symbiotic host.</title><p>Free living, not associated with ant.</p></tp:treatment-sec><tp:treatment-sec sec-type="etymology" id="SECID0ERMAE"><title>Etymology.</title><p>Named after its type locality of Shanghai Latinized.</p></tp:treatment-sec><tp:treatment-sec><!--Section generated to contain objects referenced in tp:taxon-treatment.--><fig id="F6" position="float" orientation="portrait"><label>Figure 6.</label><caption><p>Habitus of Shanghainese paussines. <bold>A</bold> <italic><tp:taxon-name><tp:taxon-name-part taxon-name-part-type="genus" reg="Eustra">Eustra</tp:taxon-name-part> <tp:taxon-name-part taxon-name-part-type="species" reg="shanghaiensis">shanghaiensis</tp:taxon-name-part></tp:taxon-name></italic> sp. n. found in rotten wood <bold>B</bold> <italic><tp:taxon-name><tp:taxon-name-part taxon-name-part-type="genus" reg="Eustra">Eustra</tp:taxon-name-part> <tp:taxon-name-part taxon-name-part-type="species" reg="chinensis">chinensis</tp:taxon-name-part></tp:taxon-name></italic>, with a work of <italic><tp:taxon-name><tp:taxon-name-part taxon-name-part-type="genus" reg="Ectomomyrmes">Ectomomyrmes</tp:taxon-name-part> <tp:taxon-name-part taxon-name-part-type="species" reg="javana">javana</tp:taxon-name-part></tp:taxon-name></italic> <bold>C</bold> <italic><tp:taxon-name><tp:taxon-name-part taxon-name-part-type="genus" reg="Itamus">Itamus</tp:taxon-name-part> <tp:taxon-name-part taxon-name-part-type="species" reg="castaneus">castaneus</tp:taxon-name-part></tp:taxon-name></italic>, walking on the ground at night <bold>D</bold> <italic><tp:taxon-name><tp:taxon-name-part taxon-name-part-type="genus" reg="Platyrhopalus">Platyrhopalus</tp:taxon-name-part> <tp:taxon-name-part taxon-name-part-type="species" reg="davidis">davidis</tp:taxon-name-part></tp:taxon-name></italic>, associated with <italic><tp:taxon-name><tp:taxon-name-part taxon-name-part-type="genus" reg="Pheidole">Pheidole</tp:taxon-name-part></tp:taxon-name></italic> ants. Photographs by Xiao-Bin Song (<bold>A–C</bold>) and Wen-Xuan Bi (<bold>D</bold>).</p></caption><graphic xmlns:xlink="http://www.w3.org/1999/xlink" xlink:href="zookeys-740-045-g006.jpg" position="float" orientation="portrait" xlink:type="simple" id="oo_188225.jpg"/></fig></tp:treatment-sec><ref-list><ref id="B9"><mixed-citation xmlns:xlink="http://www.w3.org/1999/xlink" xlink:type="simple">
          <person-group><name name-style="western"><surname>Moore</surname><given-names>W</given-names></name><name name-style="western"><surname>Song</surname><given-names>XB</given-names></name><name name-style="western"><surname>Di Giulio</surname><given-names>A</given-names></name></person-group> (<year>2011</year>) <article-title>The larva of <italic><tp:taxon-name><tp:taxon-name-part taxon-name-part-type="genus">Eustra</tp:taxon-name-part></tp:taxon-name></italic> (<tp:taxon-name><tp:taxon-name-part taxon-name-part-type="order">Coleoptera</tp:taxon-name-part></tp:taxon-name>, <tp:taxon-name><tp:taxon-name-part taxon-name-part-type="subfamily">Paussinae</tp:taxon-name-part></tp:taxon-name>, <tp:taxon-name><tp:taxon-name-part taxon-name-part-type="tribe">Ozaenini</tp:taxon-name-part></tp:taxon-name>): a facultative associate of ants.</article-title> <source>ZooKeys</source> <volume>90</volume>: <fpage>63</fpage>–<lpage>82</lpage>. <ext-link xlink:type="simple" ext-link-type="doi" xlink:href="10.3897/zookeys.90.1136">https://doi.org/10.3897/zookeys.90.1136</ext-link></mixed-citation></ref></ref-list></tp:taxon-treatment>
