# Supplementary material for: Flanged Bombardier beetles from Shanghai, China, with description of a new species in the genus Eustra Schmidt-Goebel (Coleoptera, Carabidae, Paussinae)
Source: Zookeys. 2018 Feb 27;(740):45–57. doi: 10.3897/zookeys.740.20458 (PMC5904436; doi:10.3897/zookeys.740.20458)
Supplement: XML Treatment for Eustra chinensis [file zookeys.740.20458-treatment2.xml]

<!DOCTYPE tp:taxon-treatment
  PUBLIC "-//TaxonX//DTD Taxonomic Treatment Publishing DTD v0 20100105//EN" "tax-treatment-NSO.dtd">
<tp:taxon-treatment xmlns:tp="http://www.plazi.org/taxpub"><tp:treatment-meta><kwd-group><label>Taxon classification</label><kwd><named-content xmlns:xlink="http://www.w3.org/1999/xlink" content-type="kingdom">Animalia</named-content></kwd><kwd><named-content xmlns:xlink="http://www.w3.org/1999/xlink" content-type="order">Coleoptera</named-content></kwd><kwd><named-content xmlns:xlink="http://www.w3.org/1999/xlink" content-type="family">Carabidae</named-content></kwd></kwd-group><mixed-citation publication-type="journal"><person-group><name><surname>Song</surname><given-names>Xiao-Bin</given-names></name><name><surname>Tang</surname><given-names>Liang</given-names></name><name><surname>Peng</surname><given-names>Zhong</given-names></name></person-group><article-title>Flanged Bombardier beetles from Shanghai, China, with description of a new species in the genus <italic><tp:taxon-name><tp:taxon-name-part taxon-name-part-type="genus" reg="Eustra">Eustra</tp:taxon-name-part></tp:taxon-name></italic> Schmidt-Goebel (<tp:taxon-name><tp:taxon-name-part taxon-name-part-type="order">Coleoptera</tp:taxon-name-part></tp:taxon-name>, <tp:taxon-name><tp:taxon-name-part taxon-name-part-type="family">Carabidae</tp:taxon-name-part></tp:taxon-name>, <tp:taxon-name><tp:taxon-name-part taxon-name-part-type="subfamily">Paussinae</tp:taxon-name-part></tp:taxon-name>)</article-title><source>Zookeys</source><day>27</day><month>2</month><year>2018</year><volume>2018</volume><issue>740</issue><fpage>45</fpage><lpage>57</lpage><pub-id pub-id-type="doi">10.3897/zookeys.740.20458</pub-id></mixed-citation></tp:treatment-meta><tp:nomenclature><tp:taxon-name>
              <tp:taxon-name-part taxon-name-part-type="genus" reg="Eustra">Eustra</tp:taxon-name-part>
              <tp:taxon-name-part taxon-name-part-type="species" reg="chinensis">chinensis</tp:taxon-name-part>
            </tp:taxon-name><tp:taxon-authority>Bänninger, 1949</tp:taxon-authority><xref ref-type="fig" rid="F1">Figs 1B</xref><xref ref-type="fig" rid="F6">, 6B 中华双斑粗角步甲</xref><!--PageBreak--><tp:nomenclature-citation-list><tp:nomenclature-citation><tp:taxon-name>
                  <tp:taxon-name-part taxon-name-part-type="genus" reg="Eustra">Eustra</tp:taxon-name-part> <tp:taxon-name-part taxon-name-part-type="species" reg="chinensis">chinensis</tp:taxon-name-part></tp:taxon-name><comment>Bänninger, 1949: 134 (original description, type locality: Shanghai, China); <xref ref-type="bibr" rid="B2">Deuve 2001</xref>: 570 (diagnosis, new record from Taiwan, China); <xref ref-type="bibr" rid="B13">Teradaet al. 2013</xref>: 31 (redescription); <xref ref-type="bibr" rid="B8">Maruyama et al. 2013</xref>: 2 (associated with <tp:taxon-name><tp:taxon-name-part taxon-name-part-type="genus" reg="Ectomomyrmes">Ectomomyrmes</tp:taxon-name-part> <tp:taxon-name-part taxon-name-part-type="species" reg="javana">javana</tp:taxon-name-part></tp:taxon-name>).</comment></tp:nomenclature-citation></tp:nomenclature-citation-list></tp:nomenclature><tp:treatment-sec sec-type="material" id="SECID0EIPAE"><title>Material examined.</title><p>1♂, 1♀, (<abbrev xmlns:xlink="http://www.w3.org/1999/xlink" xlink:title="private collection of Xiao-Bin Song, Shanghai, China" id="ABBRID0EOPAE" xlink:type="simple">cSXB</abbrev>), labeled ‘CHINA: Shanghai, Xuhui District, Shanghai Normal University (上海师范大学), <named-content xmlns:xlink="http://www.w3.org/1999/xlink" content-type="dwc:verbatimCoordinates" xlink:type="simple"><named-content content-type="geo-json" specific-use="{&#34;type&#34;:&#34;Point&#34;,&#34;coordinates&#34;:[121.412500,31.163333]}" id="NCID0EVPAE" xlink:type="simple">31°09'48"N, 121°24'45"E</named-content></named-content> , alt. 4 m, <!--PageBreak-->11.V.2017, Xiao-Bin Song leg., [from colony of <italic><tp:taxon-name><tp:taxon-name-part taxon-name-part-type="genus" reg="Ectomomyrmes">Ectomomyrmes</tp:taxon-name-part> <tp:taxon-name-part taxon-name-part-type="species" reg="javana">javana</tp:taxon-name-part></tp:taxon-name></italic>]’; 1♂, 1 ex, (<abbrev xmlns:xlink="http://www.w3.org/1999/xlink" xlink:title="private collection of Xiao-Bin Song, Shanghai, China" id="ABBRID0EHQAE" xlink:type="simple">cSXB</abbrev>), ditto, but 20.ix.2016, Zhong Peng leg.; 1 ex, (<abbrev xmlns:xlink="http://www.w3.org/1999/xlink" xlink:title="private collection of Ri-Xing Jiang, Shandong, China" id="ABBRID0ELQAE" xlink:type="simple">cJRX</abbrev>), ditto; 1 ex, (<abbrev xmlns:xlink="http://www.w3.org/1999/xlink" xlink:title="private collection of Xiao-Bin Song, Shanghai, China" id="ABBRID0EPQAE" xlink:type="simple">cSXB</abbrev>), labeled ‘CHINA: Shanghai, Changning District, Zhongshan Park (中山公园), <named-content xmlns:xlink="http://www.w3.org/1999/xlink" content-type="dwc:verbatimCoordinates" xlink:type="simple"><named-content content-type="geo-json" specific-use="{&#34;type&#34;:&#34;Point&#34;,&#34;coordinates&#34;:[121.416667,31.223611]}" id="NCID0EWQAE" xlink:type="simple">31°13'25"N, 121°25'00"E</named-content></named-content>, alt. 9 m, xi.2006, Xiao-Bin Song leg.’</p></tp:treatment-sec><tp:treatment-sec sec-type="material" id="SECID0E2QAE"><title>Other material examined.</title><p>
              <bold>Zhejiang</bold>: 1ex, (<abbrev xmlns:xlink="http://www.w3.org/1999/xlink" xlink:title="private collection of Xiao-Bin Song, Shanghai, China" id="ABBRID0EDRAE" xlink:type="simple">cSXB</abbrev>), labeled ‘CHINA: Zhejiang, Hangzhou City, Lin’an District, West Tianmushan (西天目山), <named-content xmlns:xlink="http://www.w3.org/1999/xlink" content-type="dwc:verbatimCoordinates" xlink:type="simple"><named-content content-type="geo-json" specific-use="{&#34;type&#34;:&#34;Point&#34;,&#34;coordinates&#34;:[119.448333,30.324444]}" id="NCID0EKRAE" xlink:type="simple">30°19'28"N, 119°26'54"E</named-content></named-content> , alt. 380 m, 16.vii–9.viii.2017, Xiao-Bin Song leg., [F. I. T.].’</p></tp:treatment-sec><tp:treatment-sec sec-type="comments" id="SECID0EPRAE"><title>Comments.</title><p>
              <italic><tp:taxon-name><tp:taxon-name-part taxon-name-part-type="genus" reg="Eustra">Eustra</tp:taxon-name-part> <tp:taxon-name-part taxon-name-part-type="species" reg="chinensis">chinensis</tp:taxon-name-part></tp:taxon-name></italic> is characterized by the large body size and the broad elytra. This is the only known myrmecophilous species of the genus <italic><tp:taxon-name><tp:taxon-name-part taxon-name-part-type="genus" reg="Eustra">Eustra</tp:taxon-name-part></tp:taxon-name></italic>. Adults are collected from <italic><tp:taxon-name><tp:taxon-name-part taxon-name-part-type="genus" reg="Ectomomyrmes">Ectomomyrmes</tp:taxon-name-part> <tp:taxon-name-part taxon-name-part-type="species" reg="javana">javana</tp:taxon-name-part></tp:taxon-name></italic> (Mayr, 1867) nests under the stone (Fig. <xref ref-type="fig" rid="F6">6B</xref>), and have been observed feeding on dead insects inside nest of <italic><tp:taxon-name><tp:taxon-name-part taxon-name-part-type="genus" reg="Ectomomyrmes">E.</tp:taxon-name-part> <tp:taxon-name-part taxon-name-part-type="species" reg="javana">javana</tp:taxon-name-part></tp:taxon-name></italic> (Maruyama et al., 2013). Wendy et al. (2011) described an unidentified <italic><tp:taxon-name><tp:taxon-name-part taxon-name-part-type="genus" reg="Eustra">Eustra</tp:taxon-name-part></tp:taxon-name></italic> larva which collected during the excavation of nest of <italic><tp:taxon-name><tp:taxon-name-part taxon-name-part-type="genus" reg="Ectomomyrmes">Ectomomyrmes</tp:taxon-name-part> <tp:taxon-name-part taxon-name-part-type="species" reg="javana">javana</tp:taxon-name-part></tp:taxon-name></italic> in Taiwan, based on its same special symbiotic host and the reasonable distribution, the larva should belongs to <italic><tp:taxon-name><tp:taxon-name-part taxon-name-part-type="genus" reg="Eustra">Eustra</tp:taxon-name-part> <tp:taxon-name-part taxon-name-part-type="species" reg="chinensis">chinensis</tp:taxon-name-part></tp:taxon-name></italic>.</p></tp:treatment-sec><tp:treatment-sec sec-type="description" id="SECID0ECUAE"><title>Measurements.</title><p>
              <abbrev xmlns:xlink="http://www.w3.org/1999/xlink" xlink:title="body length" id="ABBRID0EIUAE" xlink:type="simple">BL</abbrev>, 4.03–4.30; <abbrev xmlns:xlink="http://www.w3.org/1999/xlink" xlink:title="head width" id="ABBRID0EMUAE" xlink:type="simple">HW</abbrev>, 0.94–0.96; <abbrev xmlns:xlink="http://www.w3.org/1999/xlink" xlink:title="length of the pronotum along the midlin" id="ABBRID0EQUAE" xlink:type="simple">PL</abbrev>, 0.65–0.68; <abbrev xmlns:xlink="http://www.w3.org/1999/xlink" xlink:title="maximum width of pronotum" id="ABBRID0EUUAE" xlink:type="simple">PW</abbrev>, 1.21–1.25; <abbrev xmlns:xlink="http://www.w3.org/1999/xlink" xlink:title="length of the elytra along the suture" id="ABBRID0EYUAE" xlink:type="simple">EL</abbrev>, 2.32–2.61.</p></tp:treatment-sec><tp:treatment-sec sec-type="distribution" id="SECID0E3UAE"><title>Distribution.</title><p>China: Shanghai, Zhejiang (new provincial record), Taiwan; Japan: Yaeyama-shoto.</p></tp:treatment-sec><tp:treatment-sec sec-type="Symbiotic host" id="SECID0EBVAE"><title>Symbiotic host.</title><p>
              <italic><tp:taxon-name><tp:taxon-name-part taxon-name-part-type="genus" reg="Ectomomyrmes">Ectomomyrmes</tp:taxon-name-part> <tp:taxon-name-part taxon-name-part-type="species" reg="javana">javana</tp:taxon-name-part></tp:taxon-name></italic> (Mayr, 1867) (Figs <xref ref-type="fig" rid="F6">6B</xref>, <xref ref-type="fig" rid="F7">7A, B</xref>).</p></tp:treatment-sec><tp:treatment-sec><!--Section generated to contain objects referenced in tp:taxon-treatment.--><fig id="F1" position="float" orientation="portrait"><label>Figure 1.</label><caption><p>Dorsal habitus of <italic><tp:taxon-name><tp:taxon-name-part taxon-name-part-type="genus" reg="Eustra">Eustra</tp:taxon-name-part></tp:taxon-name></italic> species. <bold>A</bold> <italic><tp:taxon-name><tp:taxon-name-part taxon-name-part-type="genus" reg="Eustra">E.</tp:taxon-name-part> <tp:taxon-name-part taxon-name-part-type="species" reg="shanghaiensis">shanghaiensis</tp:taxon-name-part></tp:taxon-name></italic> sp. n., male (paratype) <bold>B</bold> <italic><tp:taxon-name><tp:taxon-name-part taxon-name-part-type="genus" reg="Eustra">E.</tp:taxon-name-part> <tp:taxon-name-part taxon-name-part-type="species" reg="chinensis">chinensis</tp:taxon-name-part></tp:taxon-name></italic> Bänninger, 1949, female. Scale bars: 1 mm.</p></caption><graphic xmlns:xlink="http://www.w3.org/1999/xlink" xlink:href="zookeys-740-045-g001.jpg" position="float" orientation="portrait" xlink:type="simple" id="oo_188220.jpg"/></fig><fig id="F6" position="float" orientation="portrait"><label>Figure 6.</label><caption><p>Habitus of Shanghainese paussines. <bold>A</bold> <italic><tp:taxon-name><tp:taxon-name-part taxon-name-part-type="genus" reg="Eustra">Eustra</tp:taxon-name-part> <tp:taxon-name-part taxon-name-part-type="species" reg="shanghaiensis">shanghaiensis</tp:taxon-name-part></tp:taxon-name></italic> sp. n. found in rotten wood <bold>B</bold> <italic><tp:taxon-name><tp:taxon-name-part taxon-name-part-type="genus" reg="Eustra">Eustra</tp:taxon-name-part> <tp:taxon-name-part taxon-name-part-type="species" reg="chinensis">chinensis</tp:taxon-name-part></tp:taxon-name></italic>, with a work of <italic><tp:taxon-name><tp:taxon-name-part taxon-name-part-type="genus" reg="Ectomomyrmes">Ectomomyrmes</tp:taxon-name-part> <tp:taxon-name-part taxon-name-part-type="species" reg="javana">javana</tp:taxon-name-part></tp:taxon-name></italic> <bold>C</bold> <italic><tp:taxon-name><tp:taxon-name-part taxon-name-part-type="genus" reg="Itamus">Itamus</tp:taxon-name-part> <tp:taxon-name-part taxon-name-part-type="species" reg="castaneus">castaneus</tp:taxon-name-part></tp:taxon-name></italic>, walking on the ground at night <bold>D</bold> <italic><tp:taxon-name><tp:taxon-name-part taxon-name-part-type="genus" reg="Platyrhopalus">Platyrhopalus</tp:taxon-name-part> <tp:taxon-name-part taxon-name-part-type="species" reg="davidis">davidis</tp:taxon-name-part></tp:taxon-name></italic>, associated with <italic><tp:taxon-name><tp:taxon-name-part taxon-name-part-type="genus" reg="Pheidole">Pheidole</tp:taxon-name-part></tp:taxon-name></italic> ants. Photographs by Xiao-Bin Song (<bold>A–C</bold>) and Wen-Xuan Bi (<bold>D</bold>).</p></caption><graphic xmlns:xlink="http://www.w3.org/1999/xlink" xlink:href="zookeys-740-045-g006.jpg" position="float" orientation="portrait" xlink:type="simple" id="oo_188225.jpg"/></fig><fig id="F7" position="float" orientation="portrait"><label>Figure 7.</label><caption><p>Host ants of <italic><tp:taxon-name><tp:taxon-name-part taxon-name-part-type="genus" reg="Eustra">Eustra</tp:taxon-name-part> <tp:taxon-name-part taxon-name-part-type="species" reg="chinensis">chinensis</tp:taxon-name-part></tp:taxon-name></italic> and <italic><tp:taxon-name><tp:taxon-name-part taxon-name-part-type="genus" reg="Platyrhopalus">Platyrhopalus</tp:taxon-name-part> <tp:taxon-name-part taxon-name-part-type="species" reg="davidis">davidis</tp:taxon-name-part></tp:taxon-name></italic>. <bold>A</bold> <italic><tp:taxon-name><tp:taxon-name-part taxon-name-part-type="genus" reg="Ectomomyrmes">Ectomomyrmes</tp:taxon-name-part> <tp:taxon-name-part taxon-name-part-type="species" reg="javana">javana</tp:taxon-name-part></tp:taxon-name></italic> (Mayr, 1867), body, lateral view <bold>B</bold> ditto, but head, dorsal view <bold>C</bold> <italic><tp:taxon-name><tp:taxon-name-part taxon-name-part-type="genus" reg="Pheidole">Pheidole</tp:taxon-name-part></tp:taxon-name></italic> sp., soldier, lateral view <bold>D</bold> ditto, but head, dorsal view. Scale bars: 2 mm (<bold>A</bold>); 1 mm (<bold>B</bold>); 0.5 mm (<bold>C, D</bold>).</p></caption><graphic xmlns:xlink="http://www.w3.org/1999/xlink" xlink:href="zookeys-740-045-g007.jpg" position="float" orientation="portrait" xlink:type="simple" id="oo_188226.jpg"/></fig></tp:treatment-sec><ref-list><ref id="B2"><mixed-citation xmlns:xlink="http://www.w3.org/1999/xlink" xlink:type="simple">
          <person-group><name name-style="western"><surname>Deuve</surname><given-names>T</given-names></name></person-group> (<year>2001</year>) <article-title>Le genre <italic><tp:taxon-name><tp:taxon-name-part taxon-name-part-type="genus">Eustra</tp:taxon-name-part></tp:taxon-name></italic> Schmidt-Goebel, 1846, insectes (<tp:taxon-name><tp:taxon-name-part taxon-name-part-type="order">Coleoptera</tp:taxon-name-part></tp:taxon-name>, <tp:taxon-name><tp:taxon-name-part taxon-name-part-type="family">Paussidae</tp:taxon-name-part></tp:taxon-name>, <tp:taxon-name><tp:taxon-name-part taxon-name-part-type="subtribe">Ozaenina</tp:taxon-name-part></tp:taxon-name>) à genitalia femelles orthotopiques.</article-title> <source>Zoosystema</source> <volume>23</volume>(<issue>3</issue>): <fpage>547</fpage>–<lpage>578</lpage>.</mixed-citation></ref><ref id="B13"><mixed-citation xmlns:xlink="http://www.w3.org/1999/xlink" xlink:type="simple">
          <person-group><name name-style="western"><surname>Terada</surname><given-names>K</given-names></name><name name-style="western"><surname>Yeh</surname><given-names>LW</given-names></name><name name-style="western"><surname>Wu</surname><given-names>WJ</given-names></name></person-group> (<year>2013</year>) <article-title>Notes on the Taiwanese <tp:taxon-name><tp:taxon-name-part taxon-name-part-type="superfamily">Caraboidea</tp:taxon-name-part></tp:taxon-name> (<tp:taxon-name><tp:taxon-name-part taxon-name-part-type="order">Coleoptera</tp:taxon-name-part></tp:taxon-name>) III. Rediscovery of <italic><tp:taxon-name><tp:taxon-name-part taxon-name-part-type="genus">Eustra</tp:taxon-name-part> <tp:taxon-name-part taxon-name-part-type="species">chinensis</tp:taxon-name-part></tp:taxon-name></italic> Bänninger (<tp:taxon-name><tp:taxon-name-part taxon-name-part-type="subfamily">Paussinae</tp:taxon-name-part></tp:taxon-name>: <tp:taxon-name><tp:taxon-name-part taxon-name-part-type="tribe">Ozaenini</tp:taxon-name-part></tp:taxon-name>).</article-title> <source>Collection and Research</source> <volume>26</volume>: <fpage>31</fpage>–<lpage>36</lpage>.</mixed-citation></ref><ref id="B8"><mixed-citation xmlns:xlink="http://www.w3.org/1999/xlink" xlink:type="simple">
          <person-group><name name-style="western"><surname>Maruyama</surname><given-names>M</given-names></name><name name-style="western"><surname>Komatsu</surname><given-names>T</given-names></name><name name-style="western"><surname>Kudo</surname><given-names>S</given-names></name><name name-style="western"><surname>Shimada</surname><given-names>T</given-names></name><name name-style="western"><surname>Kinomura</surname><given-names>K</given-names></name></person-group> (<year>2013</year>) <source>The guests of Japanese ants.</source> <publisher-name>Tokai University Press</publisher-name>, <publisher-loc>Minamiyana</publisher-loc>, <size units="page">208 pp</size>.</mixed-citation></ref></ref-list></tp:taxon-treatment>
