# Supplementary material for: Flanged Bombardier beetles from Shanghai, China, with description of a new species in the genus Eustra Schmidt-Goebel (Coleoptera, Carabidae, Paussinae)
Source: Zookeys. 2018 Feb 27;(740):45–57. doi: 10.3897/zookeys.740.20458 (PMC5904436; doi:10.3897/zookeys.740.20458)
Supplement: XML Treatment for Itamus castaneus [file zookeys.740.20458-treatment3.xml]

<!DOCTYPE tp:taxon-treatment
  PUBLIC "-//TaxonX//DTD Taxonomic Treatment Publishing DTD v0 20100105//EN" "tax-treatment-NSO.dtd">
<tp:taxon-treatment xmlns:tp="http://www.plazi.org/taxpub"><tp:treatment-meta><kwd-group><label>Taxon classification</label><kwd><named-content xmlns:xlink="http://www.w3.org/1999/xlink" content-type="kingdom">Animalia</named-content></kwd><kwd><named-content xmlns:xlink="http://www.w3.org/1999/xlink" content-type="order">Coleoptera</named-content></kwd><kwd><named-content xmlns:xlink="http://www.w3.org/1999/xlink" content-type="family">Carabidae</named-content></kwd></kwd-group><mixed-citation publication-type="journal"><person-group><name><surname>Song</surname><given-names>Xiao-Bin</given-names></name><name><surname>Tang</surname><given-names>Liang</given-names></name><name><surname>Peng</surname><given-names>Zhong</given-names></name></person-group><article-title>Flanged Bombardier beetles from Shanghai, China, with description of a new species in the genus <italic><tp:taxon-name><tp:taxon-name-part taxon-name-part-type="genus" reg="Eustra">Eustra</tp:taxon-name-part></tp:taxon-name></italic> Schmidt-Goebel (<tp:taxon-name><tp:taxon-name-part taxon-name-part-type="order">Coleoptera</tp:taxon-name-part></tp:taxon-name>, <tp:taxon-name><tp:taxon-name-part taxon-name-part-type="family">Carabidae</tp:taxon-name-part></tp:taxon-name>, <tp:taxon-name><tp:taxon-name-part taxon-name-part-type="subfamily">Paussinae</tp:taxon-name-part></tp:taxon-name>)</article-title><source>Zookeys</source><day>27</day><month>2</month><year>2018</year><volume>2018</volume><issue>740</issue><fpage>45</fpage><lpage>57</lpage><pub-id pub-id-type="doi">10.3897/zookeys.740.20458</pub-id></mixed-citation></tp:treatment-meta><tp:nomenclature><tp:taxon-name>
              <tp:taxon-name-part taxon-name-part-type="genus" reg="Itamus">Itamus</tp:taxon-name-part>
              <tp:taxon-name-part taxon-name-part-type="species" reg="castaneus">castaneus</tp:taxon-name-part>
            </tp:taxon-name><tp:taxon-authority>Schmidt-Goebel, 1846</tp:taxon-authority><xref ref-type="fig" rid="F4">Figs 4</xref><xref ref-type="fig" rid="F6">, 6C 栗伊塔粗角步甲</xref><tp:nomenclature-citation-list><tp:nomenclature-citation><tp:taxon-name>
                  <tp:taxon-name-part taxon-name-part-type="genus" reg="Itamus">Itamus</tp:taxon-name-part> <tp:taxon-name-part taxon-name-part-type="species" reg="castaneus">castaneus</tp:taxon-name-part></tp:taxon-name><comment>Schmidt-Goebel, 1846: 67 (original description, type locality: Myanmar); <xref ref-type="bibr" rid="B16">Zhao and Tian 2003</xref>: 57 (new record from Guangdong, China).</comment></tp:nomenclature-citation></tp:nomenclature-citation-list></tp:nomenclature><tp:treatment-sec sec-type="material" id="SECID0EPYAE"><title>Material examined.</title><p>1♂, (<abbrev xmlns:xlink="http://www.w3.org/1999/xlink" xlink:title="private collection of Xiao-Bin Song, Shanghai, China" id="ABBRID0EVYAE" xlink:type="simple">cSXB</abbrev>), labeled ‘CHINA: Shanghai, Changning District, nr. Zhongshan Park (中山公园), <named-content xmlns:xlink="http://www.w3.org/1999/xlink" content-type="dwc:verbatimCoordinates" xlink:type="simple"><named-content content-type="geo-json" specific-use="{&#34;type&#34;:&#34;Point&#34;,&#34;coordinates&#34;:[121.421389,31.216389]}" id="NCID0E3YAE" xlink:type="simple">31°12'59"N, 121°25'17"E</named-content></named-content>, alt. 11m, 28.vii.2017, Xiao-Bin Song leg.’; 3♀♀, (<abbrev xmlns:xlink="http://www.w3.org/1999/xlink" xlink:title="private collection of Xiao-Bin Song, Shanghai, China" id="ABBRID0EBZAE" xlink:type="simple">cSXB</abbrev>), ditto, but 22.viii.2017; 4 exs, (<abbrev xmlns:xlink="http://www.w3.org/1999/xlink" xlink:title="private collection of Xiao-Bin Song, Shanghai, China" id="ABBRID0EFZAE" xlink:type="simple">cSXB</abbrev>), ditto, but 25.viii.2017; 1 ex, (<abbrev xmlns:xlink="http://www.w3.org/1999/xlink" xlink:title="private collection of Xiao-Bin Song, Shanghai, China" id="ABBRID0EJZAE" xlink:type="simple">cSXB</abbrev>), ditto, but 7.ix.2017; 2 exs, (<abbrev xmlns:xlink="http://www.w3.org/1999/xlink" xlink:title="private collection of Xiao-Bin Song, Shanghai, China" id="ABBRID0ENZAE" xlink:type="simple">cSXB</abbrev>), ditto, but 27.ix.2017; 1 ex, (<abbrev xmlns:xlink="http://www.w3.org/1999/xlink" xlink:title="private collection of Yong-Xiang Wu, Shanghai, China" id="ABBRID0ERZAE" xlink:type="simple">cWYX</abbrev>), labeled ‘CHINA: Shanghai, Jing’an District, nr. Jiang’an Temple (静安寺), 10.viii.2017, Yong-Xiang Wu leg.’; 1 ex, (<abbrev xmlns:xlink="http://www.w3.org/1999/xlink" xlink:title="private collection of Yong-Xiang Wu, Shanghai, China" id="ABBRID0EVZAE" xlink:type="simple">cWYX</abbrev>), ditto, but vii.2017.</p><fig id="F4" position="float" orientation="portrait"><label>Figure 4.</label><caption><p>
                  <italic><tp:taxon-name><tp:taxon-name-part taxon-name-part-type="genus" reg="Itamus">Itamus</tp:taxon-name-part> <tp:taxon-name-part taxon-name-part-type="species" reg="castaneus">castaneus</tp:taxon-name-part></tp:taxon-name></italic> Schmidt-Goebel, 1846, Male. Scale bar 5 mm.</p></caption><graphic xmlns:xlink="http://www.w3.org/1999/xlink" xlink:href="zookeys-740-045-g004.jpg" position="float" orientation="portrait" xlink:type="simple" id="oo_188223.jpg"/></fig></tp:treatment-sec><tp:treatment-sec sec-type="material" id="SECID0ER1AE"><title>Other material examined.</title><p>Yunnan: 1ex, (<abbrev xmlns:xlink="http://www.w3.org/1999/xlink" xlink:title="private collection of Xiao-Bin Song, Shanghai, China" id="ABBRID0EX1AE" xlink:type="simple">cSXB</abbrev>), labeled ‘CHINA: Yunnan, Xishuangbanna, Xishuangbanna Tropical Botanical Garden (西双版纳植物园), iv-2009, Xiao-Yu Zhu leg.’; Fujian: 1 ex, (<abbrev xmlns:xlink="http://www.w3.org/1999/xlink" xlink:title="private collection of Xiao-Bin Song, Shanghai, China" id="ABBRID0E21AE" xlink:type="simple">cSXB</abbrev>), labeled ‘CHINA: Fujian, Nanping City, Wuyishan (武夷山), Yunvfeng (玉女峰), Zu-Qi Mai leg., under rotten wood.’; Zhejiang: 1 ex, (<abbrev xmlns:xlink="http://www.w3.org/1999/xlink" xlink:title="private collection of Wei Liu, Zhejiang, China" id="ABBRID0E61AE" xlink:type="simple">cLW</abbrev>), labeled ‘CHINA: Zhejiang, Hangzhou, Hangzhou Botanical Gardern, Taoyuanling (桃源岭), viii-2017, Wei Liu leg.’; 3 exs, (<abbrev xmlns:xlink="http://www.w3.org/1999/xlink" xlink:title="private collection of Wei Liu, Zhejiang, China" id="ABBRID0ED2AE" xlink:type="simple">cLW</abbrev>), ditto, but Pujiaxincun (濮家新村), vi-2015, on <italic><tp:taxon-name><tp:taxon-name-part taxon-name-part-type="genus" reg="Broussonetia">Broussonetia</tp:taxon-name-part> <tp:taxon-name-part taxon-name-part-type="species" reg="papyrifera">papyrifera</tp:taxon-name-part></tp:taxon-name></italic> trees.</p></tp:treatment-sec><tp:treatment-sec sec-type="comments" id="SECID0ES2AE"><title>Comments.</title><p>
              <xref ref-type="bibr" rid="B16">Zhao and Tian (2003)</xref> first recorded the ozaenine genus <italic><tp:taxon-name><tp:taxon-name-part taxon-name-part-type="genus" reg="Itamus">Itamus</tp:taxon-name-part></tp:taxon-name></italic> Loew, 1849 in China, with two known Asian species, i.e., <italic><tp:taxon-name><tp:taxon-name-part taxon-name-part-type="genus" reg="Itamus">I.</tp:taxon-name-part> <tp:taxon-name-part taxon-name-part-type="species" reg="castaneus">castaneus</tp:taxon-name-part></tp:taxon-name></italic> from Guangdong and <italic><tp:taxon-name><tp:taxon-name-part taxon-name-part-type="genus" reg="Itamus">I.</tp:taxon-name-part> <tp:taxon-name-part taxon-name-part-type="species" reg="dentatus">dentatus</tp:taxon-name-part></tp:taxon-name></italic> Andrews, 1919 from Guangxi. <italic><tp:taxon-name><tp:taxon-name-part taxon-name-part-type="genus" reg="Itamus">Itamus</tp:taxon-name-part> <tp:taxon-name-part taxon-name-part-type="species" reg="castaneus">castaneus</tp:taxon-name-part></tp:taxon-name></italic> can be readily separated from its Chinese congener <italic><tp:taxon-name><tp:taxon-name-part taxon-name-part-type="genus" reg="Itamus">I.</tp:taxon-name-part> <tp:taxon-name-part taxon-name-part-type="species" reg="dentatus">dentatus</tp:taxon-name-part></tp:taxon-name></italic> by the larger body size, shoulders of elytra almost without denticle and the fore-femur with an obvious projection. All specimens from Shanghai were founded walking on the ground or at light in July to October (Fig. <xref ref-type="fig" rid="F6">6C</xref>), individuals are observed to feed on amber snails (<italic><tp:taxon-name><tp:taxon-name-part taxon-name-part-type="genus" reg="Suecinea">Suecinea</tp:taxon-name-part></tp:taxon-name></italic> sp. Draparnaud) and dead cave cricket (<tp:taxon-name><tp:taxon-name-part taxon-name-part-type="family">Rhaphidophoridae</tp:taxon-name-part></tp:taxon-name>). One specimen from Fujian was collected under decaying wood (Mai per. comm.). Three individuals from Zhejiang are collected at night on the trunks of <italic><tp:taxon-name><tp:taxon-name-part taxon-name-part-type="genus" reg="Broussonetia">Broussonetia</tp:taxon-name-part> <tp:taxon-name-part taxon-name-part-type="species" reg="papyrifera">papyrifera</tp:taxon-name-part></tp:taxon-name></italic> (L.) L’Hér. ex Vent. trees (Liu per. comm.).</p></tp:treatment-sec><tp:treatment-sec sec-type="description" id="SECID0EK5AE"><title>Measurements.</title><p>
              <abbrev xmlns:xlink="http://www.w3.org/1999/xlink" xlink:title="body length" id="ABBRID0EQ5AE" xlink:type="simple">BL</abbrev>, 15.62; <abbrev xmlns:xlink="http://www.w3.org/1999/xlink" xlink:title="head width" id="ABBRID0EU5AE" xlink:type="simple">HW</abbrev>, 3.61; <abbrev xmlns:xlink="http://www.w3.org/1999/xlink" xlink:title="length of the pronotum along the midlin" id="ABBRID0EY5AE" xlink:type="simple">PL</abbrev>, 3.22; <abbrev xmlns:xlink="http://www.w3.org/1999/xlink" xlink:title="maximum width of pronotum" id="ABBRID0E35AE" xlink:type="simple">PW</abbrev>, 4.28; <abbrev xmlns:xlink="http://www.w3.org/1999/xlink" xlink:title="length of the elytra along the suture" id="ABBRID0EA6AE" xlink:type="simple">EL</abbrev>, 8.90.</p></tp:treatment-sec><tp:treatment-sec sec-type="distribution" id="SECID0EE6AE"><title>Distribution.</title><p>China: Shanghai (new provincial record), Zhejiang (new provincial record), Fujian (new provincial record), Guangdong, Yunnan (new provincial record); Myanmar; Laos; Sri Lanka; Thailand.</p></tp:treatment-sec><tp:treatment-sec sec-type="Symbiotic host" id="SECID0EJ6AE"><title>Symbiotic host.</title><p>Free living, not associated with ant.</p></tp:treatment-sec><tp:treatment-sec><!--Section generated to contain objects referenced in tp:taxon-treatment.--><fig id="F6" position="float" orientation="portrait"><label>Figure 6.</label><caption><p>Habitus of Shanghainese paussines. <bold>A</bold> <italic><tp:taxon-name><tp:taxon-name-part taxon-name-part-type="genus" reg="Eustra">Eustra</tp:taxon-name-part> <tp:taxon-name-part taxon-name-part-type="species" reg="shanghaiensis">shanghaiensis</tp:taxon-name-part></tp:taxon-name></italic> sp. n. found in rotten wood <bold>B</bold> <italic><tp:taxon-name><tp:taxon-name-part taxon-name-part-type="genus" reg="Eustra">Eustra</tp:taxon-name-part> <tp:taxon-name-part taxon-name-part-type="species" reg="chinensis">chinensis</tp:taxon-name-part></tp:taxon-name></italic>, with a work of <italic><tp:taxon-name><tp:taxon-name-part taxon-name-part-type="genus" reg="Ectomomyrmes">Ectomomyrmes</tp:taxon-name-part> <tp:taxon-name-part taxon-name-part-type="species" reg="javana">javana</tp:taxon-name-part></tp:taxon-name></italic> <bold>C</bold> <italic><tp:taxon-name><tp:taxon-name-part taxon-name-part-type="genus" reg="Itamus">Itamus</tp:taxon-name-part> <tp:taxon-name-part taxon-name-part-type="species" reg="castaneus">castaneus</tp:taxon-name-part></tp:taxon-name></italic>, walking on the ground at night <bold>D</bold> <italic><tp:taxon-name><tp:taxon-name-part taxon-name-part-type="genus" reg="Platyrhopalus">Platyrhopalus</tp:taxon-name-part> <tp:taxon-name-part taxon-name-part-type="species" reg="davidis">davidis</tp:taxon-name-part></tp:taxon-name></italic>, associated with <italic><tp:taxon-name><tp:taxon-name-part taxon-name-part-type="genus" reg="Pheidole">Pheidole</tp:taxon-name-part></tp:taxon-name></italic> ants. Photographs by Xiao-Bin Song (<bold>A–C</bold>) and Wen-Xuan Bi (<bold>D</bold>).</p></caption><graphic xmlns:xlink="http://www.w3.org/1999/xlink" xlink:href="zookeys-740-045-g006.jpg" position="float" orientation="portrait" xlink:type="simple" id="oo_188225.jpg"/></fig></tp:treatment-sec><ref-list><ref id="B16"><mixed-citation xmlns:xlink="http://www.w3.org/1999/xlink" xlink:type="simple">
          <person-group><name name-style="western"><surname>Zhao</surname><given-names>DY</given-names></name><name name-style="western"><surname>Tian</surname><given-names>MY</given-names></name></person-group> (<year>2003</year>) <article-title>Notes on <italic><tp:taxon-name><tp:taxon-name-part taxon-name-part-type="genus">Itamus</tp:taxon-name-part></tp:taxon-name></italic> Schmidt-Göebel in China (<tp:taxon-name><tp:taxon-name-part taxon-name-part-type="order">Coleoptera</tp:taxon-name-part></tp:taxon-name>: <tp:taxon-name><tp:taxon-name-part taxon-name-part-type="family">Carabidae</tp:taxon-name-part></tp:taxon-name>).</article-title> <source>Journal of South China Agricultural University (Natural Science Edition)</source> <volume>24</volume>(<issue>3</issue>): <fpage>57</fpage>–<lpage>58</lpage>.</mixed-citation></ref></ref-list></tp:taxon-treatment>
