# Supplementary material for: Flanged Bombardier beetles from Shanghai, China, with description of a new species in the genus Eustra Schmidt-Goebel (Coleoptera, Carabidae, Paussinae)
Source: Zookeys. 2018 Feb 27;(740):45–57. doi: 10.3897/zookeys.740.20458 (PMC5904436; doi:10.3897/zookeys.740.20458)
Supplement: XML Treatment for Platyrhopalus davidis [file zookeys.740.20458-treatment4.xml]

<!DOCTYPE tp:taxon-treatment
  PUBLIC "-//TaxonX//DTD Taxonomic Treatment Publishing DTD v0 20100105//EN" "tax-treatment-NSO.dtd">
<tp:taxon-treatment xmlns:tp="http://www.plazi.org/taxpub"><tp:treatment-meta><kwd-group><label>Taxon classification</label><kwd><named-content xmlns:xlink="http://www.w3.org/1999/xlink" content-type="kingdom">Animalia</named-content></kwd><kwd><named-content xmlns:xlink="http://www.w3.org/1999/xlink" content-type="order">Coleoptera</named-content></kwd><kwd><named-content xmlns:xlink="http://www.w3.org/1999/xlink" content-type="family">Carabidae</named-content></kwd></kwd-group><mixed-citation publication-type="journal"><person-group><name><surname>Song</surname><given-names>Xiao-Bin</given-names></name><name><surname>Tang</surname><given-names>Liang</given-names></name><name><surname>Peng</surname><given-names>Zhong</given-names></name></person-group><article-title>Flanged Bombardier beetles from Shanghai, China, with description of a new species in the genus <italic><tp:taxon-name><tp:taxon-name-part taxon-name-part-type="genus" reg="Eustra">Eustra</tp:taxon-name-part></tp:taxon-name></italic> Schmidt-Goebel (<tp:taxon-name><tp:taxon-name-part taxon-name-part-type="order">Coleoptera</tp:taxon-name-part></tp:taxon-name>, <tp:taxon-name><tp:taxon-name-part taxon-name-part-type="family">Carabidae</tp:taxon-name-part></tp:taxon-name>, <tp:taxon-name><tp:taxon-name-part taxon-name-part-type="subfamily">Paussinae</tp:taxon-name-part></tp:taxon-name>)</article-title><source>Zookeys</source><day>27</day><month>2</month><year>2018</year><volume>2018</volume><issue>740</issue><fpage>45</fpage><lpage>57</lpage><pub-id pub-id-type="doi">10.3897/zookeys.740.20458</pub-id></mixed-citation></tp:treatment-meta><tp:nomenclature><tp:taxon-name>
              <tp:taxon-name-part taxon-name-part-type="genus" reg="Platyrhopalus">Platyrhopalus</tp:taxon-name-part>
              <tp:taxon-name-part taxon-name-part-type="species" reg="davidis">davidis</tp:taxon-name-part>
            </tp:taxon-name><tp:taxon-authority>Fairmaire, 1886</tp:taxon-authority><xref ref-type="fig" rid="F5">Figs 5A</xref><xref ref-type="fig" rid="F6">, 6D 大卫圆角棒角甲</xref><!--PageBreak--><!--PageBreak--><tp:nomenclature-citation-list><tp:nomenclature-citation><tp:taxon-name>
                  <tp:taxon-name-part taxon-name-part-type="genus" reg="Platyrhopalus">Platyrhopalus</tp:taxon-name-part> <tp:taxon-name-part taxon-name-part-type="species" reg="davidis">davidis</tp:taxon-name-part></tp:taxon-name><comment>Fairmaire, 1886: 224 (original description, type locality: Kiang-si = Jiangxi, China); <xref ref-type="bibr" rid="B5">Luna de Carvalho 1987</xref>: 390 (diagnosis).</comment></tp:nomenclature-citation></tp:nomenclature-citation-list></tp:nomenclature><tp:treatment-sec sec-type="material" id="SECID0ERCAG"><title>Material examined.</title><p>1♂, 1ex, (<abbrev xmlns:xlink="http://www.w3.org/1999/xlink" xlink:title="private collection of Xiao-Bin Song, Shanghai, China" id="ABBRID0EXCAG" xlink:type="simple">cSXB</abbrev>), labeled ‘上海植物园, 3-XI-2007, 毕文烜’; 1ex, ditto, but, 21-IV-2007, pinned with <italic><tp:taxon-name><tp:taxon-name-part taxon-name-part-type="genus" reg="Pheidole">Pheidole</tp:taxon-name-part></tp:taxon-name></italic> ant (1 soldier, 3 workers); 1♀, (<abbrev xmlns:xlink="http://www.w3.org/1999/xlink" xlink:title="private collection of Xiao-Bin Song, Shanghai, China" id="ABBRID0ECDAG" xlink:type="simple">cSXB</abbrev>), labeled ‘SH. Botanical Gardern Xuhui District, Shanghai City, 27-VII-2007’; 1 ex, <!--PageBreak--><!--PageBreak-->(<abbrev xmlns:xlink="http://www.w3.org/1999/xlink" xlink:title="private collection of Xiao-Bin Song, Shanghai, China" id="ABBRID0EJDAG" xlink:type="simple">cSXB</abbrev>), ditto, but 25-VI-2008; 1 ex, (<abbrev xmlns:xlink="http://www.w3.org/1999/xlink" content-type="institution" xlink:title="Shanghai Normal University, Shanghai, China" id="ABBRID0ENDAG" xlink:type="simple">SNUC</abbrev>), labeled ‘CHINA: Shanghai, Fengxian District, Shanghai Normal Univeristy (上海师范大学), <named-content xmlns:xlink="http://www.w3.org/1999/xlink" content-type="dwc:verbatimCoordinates" xlink:type="simple"><named-content content-type="geo-json" specific-use="{&#34;type&#34;:&#34;Point&#34;,&#34;coordinates&#34;:[121.519167,30.835833]}" id="NCID0EVDAG" xlink:type="simple">30°50'09"N, 121°31'09"E</named-content></named-content>, alt. 6 m, 15.vi.2007, Xiao-Yu Zhu leg.’; 1 ex, (<abbrev xmlns:xlink="http://www.w3.org/1999/xlink" content-type="institution" xlink:title="Shanghai Normal University, Shanghai, China" id="ABBRID0E1DAG" xlink:type="simple">SNUC</abbrev>), ditto, but 20.v.2008, Yu-Di Wang leg.; 1 ex, (<abbrev xmlns:xlink="http://www.w3.org/1999/xlink" content-type="institution" xlink:title="Shanghai Normal University, Shanghai, China" id="ABBRID0E6DAG" xlink:type="simple">SNUC</abbrev>), ditto, but 1.2008; 1♀, (<abbrev xmlns:xlink="http://www.w3.org/1999/xlink" xlink:title="private collection of Xiao-Bin Song, Shanghai, China" id="ABBRID0EEEAG" xlink:type="simple">cSXB</abbrev>), labeled ‘ CHINA: Shanghai, Fengxian District, Shanghai Institute of Technology (上海应用技术大学), <named-content xmlns:xlink="http://www.w3.org/1999/xlink" content-type="dwc:verbatimCoordinates" xlink:type="simple"><named-content content-type="geo-json" specific-use="{&#34;type&#34;:&#34;Point&#34;,&#34;coordinates&#34;:[121.505556,30.837500]}" id="NCID0ELEAG" xlink:type="simple">30°50'15"N, 121°30'20"E</named-content></named-content>, alt. 5 m, vii.2011, De-Yao Zhou leg.’; 2 ex, (<abbrev xmlns:xlink="http://www.w3.org/1999/xlink" content-type="institution" xlink:title="Shanghai Normal University, Shanghai, China" id="ABBRID0EQEAG" xlink:type="simple">SNUC</abbrev>), labeled ‘CHINA: Shanghai, Chongming District, Dongtan N. R. (东滩), 7.v.2007, Jia-Yao Hu leg.’; 1♂, (<abbrev xmlns:xlink="http://www.w3.org/1999/xlink" content-type="institution" xlink:title="Shanghai Normal University, Shanghai, China" id="ABBRID0EVEAG" xlink:type="simple">SNUC</abbrev>), ditto, but 30.vi.2007; 1 ex, (<abbrev xmlns:xlink="http://www.w3.org/1999/xlink" content-type="institution" xlink:title="Shanghai Normal University, Shanghai, China" id="ABBRID0E1EAG" xlink:type="simple">SNUC</abbrev>), labeled ‘CHINA: Shanghai, Chongming District, Beihu (北湖), 1.vii.2008, Jia-Yao Hu leg.’, pinned with 6 <italic><tp:taxon-name><tp:taxon-name-part taxon-name-part-type="genus" reg="Tetramorium">Tetramorium</tp:taxon-name-part> <tp:taxon-name-part taxon-name-part-type="species" reg="caespitum">caespitum</tp:taxon-name-part></tp:taxon-name></italic> workers; 1 ex (<abbrev xmlns:xlink="http://www.w3.org/1999/xlink" xlink:title="private collection of Zhi-Zhou Yu, Shanghai, China" id="ABBRID0EKFAG" xlink:type="simple">cYZZ</abbrev>), ditto, but Xitan (西滩), 15.vii.2007, Hong-Qiong Li leg.</p><fig id="F5" position="float" orientation="portrait"><label>Figure 5.</label><caption><p>
                  <italic><tp:taxon-name><tp:taxon-name-part taxon-name-part-type="genus" reg="Platyrhopalus">Platyrhopalus</tp:taxon-name-part> <tp:taxon-name-part taxon-name-part-type="species" reg="davidis">davidis</tp:taxon-name-part></tp:taxon-name></italic> Fairmaire, 1886. <bold>A</bold> Individual from Shanghai Botanical Gardern <bold>B</bold> Holotype. Scale bar 1 mm.</p></caption><graphic xmlns:xlink="http://www.w3.org/1999/xlink" xlink:href="zookeys-740-045-g005.jpg" position="float" orientation="portrait" xlink:type="simple" id="oo_188224.jpg"/></fig></tp:treatment-sec><tp:treatment-sec sec-type="material" id="SECID0EKGAG"><title>Other material examined.</title><p>Anhui: 1ex, (<abbrev xmlns:xlink="http://www.w3.org/1999/xlink" xlink:title="private collection of Xiao-Bin Song, Shanghai, China" id="ABBRID0EQGAG" xlink:type="simple">cSXB</abbrev>), labeled ‘CHINA: Anhui, Fuyang City, Yingzhou District (颍州), Qiyuhedong Vill. (七渔河村), near dam, from ant nest, nr. <named-content xmlns:xlink="http://www.w3.org/1999/xlink" content-type="dwc:verbatimCoordinates" xlink:type="simple"><named-content content-type="geo-json" specific-use="{&#34;type&#34;:&#34;Point&#34;,&#34;coordinates&#34;:[115.774722,32.908611]}" id="NCID0EXGAG" xlink:type="simple">32°54'31"N, 115°46'29"E</named-content></named-content>, 29-VI-2013, J-B Dong leg.’; Fujian: 1 ex, <!--PageBreak-->(<abbrev xmlns:xlink="http://www.w3.org/1999/xlink" content-type="institution" xlink:title="Shanghai Normal University, Shanghai, China" id="ABBRID0E5GAG" xlink:type="simple">SNUC</abbrev>), labeled ‘Mt. Wuyi, Fujian, Li-Zhen Li leg., 10~14-VII-2002’; Shandong: 1 ex, (<abbrev xmlns:xlink="http://www.w3.org/1999/xlink" xlink:title="private collection of Xiao-Bin Song, Shanghai, China" id="ABBRID0EDHAG" xlink:type="simple">cSXB</abbrev>), labeled ‘鲁, 莱阳, 旌旗山, 14.5.15., JRX.’; Hubei: 1 ex, (<abbrev xmlns:xlink="http://www.w3.org/1999/xlink" xlink:title="private collection of Xiao-Bin Song, Shanghai, China" id="ABBRID0EHHAG" xlink:type="simple">cSXB</abbrev>), labeled ‘湖北, 大店林场, 26.v.2016’ ; Hunan: 1 ex, (<abbrev xmlns:xlink="http://www.w3.org/1999/xlink" xlink:title="private collection of Xiao-Bin Song, Shanghai, China" id="ABBRID0ELHAG" xlink:type="simple">cSXB</abbrev>), labeled ‘湖南, 长沙, 1980.9, 灯下, 徐慧?’; Yunnan: 1 ex, (<abbrev xmlns:xlink="http://www.w3.org/1999/xlink" xlink:title="private collection of Xiao-Bin Song, Shanghai, China" id="ABBRID0EPHAG" xlink:type="simple">cSXB</abbrev>), labeled ‘CHINA: Hunan Province, Leiyang City (耒阳), vi-2011, Hao Xu leg.’; 1 ex, (<abbrev xmlns:xlink="http://www.w3.org/1999/xlink" xlink:title="private collection of Xiao-Bin Song, Shanghai, China" id="ABBRID0ETHAG" xlink:type="simple">cSXB</abbrev>), labeled ‘云南, 昭通, 黄华, 石水井—花椒地, 2007-8-13’; 1 ex, (<abbrev xmlns:xlink="http://www.w3.org/1999/xlink" xlink:title="private collection of Xiao-Bin Song, Shanghai, China" id="ABBRID0EXHAG" xlink:type="simple">cSXB</abbrev>), labeled ‘CHINA, Yunnan Prov., Yingjiang County (盈江县), Tongbiguan (铜壁关), alt. 1330 m, <named-content xmlns:xlink="http://www.w3.org/1999/xlink" content-type="dwc:verbatimCoordinates" xlink:type="simple"><named-content content-type="geo-json" specific-use="{&#34;type&#34;:&#34;Point&#34;,&#34;coordinates&#34;:[97.600000,23.600000]}" id="NCID0E5HAG" xlink:type="simple">23°36'N, 97°36'E</named-content></named-content> , 23-V-2013, Chao Wu leg.’; Xizang: 1 ex, (<abbrev xmlns:xlink="http://www.w3.org/1999/xlink" xlink:title="private collection of Xiao-Bin Song, Shanghai, China" id="ABBRID0EDIAG" xlink:type="simple">cSXB</abbrev>), labeled ‘CHINA, Xizang, Linzhi, Motuo County, Beibeng Vill. (背崩乡), alt. 780 m, 10-viii-2010, Wen-Xuan Bi leg.’; 1 ex, (<abbrev xmlns:xlink="http://www.w3.org/1999/xlink" xlink:title="private collection of Xiao-Bin Song, Shanghai, China" id="ABBRID0EHIAG" xlink:type="simple">cSXB</abbrev>), labeled ‘CHINA, Xizang, Linzhi, Motuo County, Beibeng Vill. (背崩乡), 29.243469,95. 169677,769.01, 26-vi-2017, Jing-Song Shi leg.’.</p></tp:treatment-sec><tp:treatment-sec sec-type="comments" id="SECID0ELIAG"><title>Comments.</title><p>
              <italic><tp:taxon-name><tp:taxon-name-part taxon-name-part-type="genus" reg="Platyrhopalus">Platyrhopalus</tp:taxon-name-part> <tp:taxon-name-part taxon-name-part-type="species" reg="davidis">davidis</tp:taxon-name-part></tp:taxon-name></italic> is widely distributed in China, and specimens are often collected by light trap. Populations from Shanghai, Shandong, Hubei are recorded to be associated with <italic><tp:taxon-name><tp:taxon-name-part taxon-name-part-type="genus" reg="Pheidole">Pheidole</tp:taxon-name-part></tp:taxon-name></italic> ants (Fig. <xref ref-type="fig" rid="F6">6D</xref>), but one individual from Beihu (北湖), Shanghai was founded with <italic><tp:taxon-name><tp:taxon-name-part taxon-name-part-type="genus" reg="Tetramorium">Tetramorium</tp:taxon-name-part></tp:taxon-name></italic> ants (Hu pers. comm.).</p><fig id="F6" position="float" orientation="portrait"><label>Figure 6.</label><caption><p>Habitus of Shanghainese paussines. <bold>A</bold> <italic><tp:taxon-name><tp:taxon-name-part taxon-name-part-type="genus" reg="Eustra">Eustra</tp:taxon-name-part> <tp:taxon-name-part taxon-name-part-type="species" reg="shanghaiensis">shanghaiensis</tp:taxon-name-part></tp:taxon-name></italic> sp. n. found in rotten wood <bold>B</bold> <italic><tp:taxon-name><tp:taxon-name-part taxon-name-part-type="genus" reg="Eustra">Eustra</tp:taxon-name-part> <tp:taxon-name-part taxon-name-part-type="species" reg="chinensis">chinensis</tp:taxon-name-part></tp:taxon-name></italic>, with a work of <italic><tp:taxon-name><tp:taxon-name-part taxon-name-part-type="genus" reg="Ectomomyrmes">Ectomomyrmes</tp:taxon-name-part> <tp:taxon-name-part taxon-name-part-type="species" reg="javana">javana</tp:taxon-name-part></tp:taxon-name></italic> <bold>C</bold> <italic><tp:taxon-name><tp:taxon-name-part taxon-name-part-type="genus" reg="Itamus">Itamus</tp:taxon-name-part> <tp:taxon-name-part taxon-name-part-type="species" reg="castaneus">castaneus</tp:taxon-name-part></tp:taxon-name></italic>, walking on the ground at night <bold>D</bold> <italic><tp:taxon-name><tp:taxon-name-part taxon-name-part-type="genus" reg="Platyrhopalus">Platyrhopalus</tp:taxon-name-part> <tp:taxon-name-part taxon-name-part-type="species" reg="davidis">davidis</tp:taxon-name-part></tp:taxon-name></italic>, associated with <italic><tp:taxon-name><tp:taxon-name-part taxon-name-part-type="genus" reg="Pheidole">Pheidole</tp:taxon-name-part></tp:taxon-name></italic> ants. Photographs by Xiao-Bin Song (<bold>A–C</bold>) and Wen-Xuan Bi (<bold>D</bold>).</p></caption><graphic xmlns:xlink="http://www.w3.org/1999/xlink" xlink:href="zookeys-740-045-g006.jpg" position="float" orientation="portrait" xlink:type="simple" id="oo_188225.jpg"/></fig></tp:treatment-sec><tp:treatment-sec sec-type="description" id="SECID0EFMAG"><title>Measurements.</title><p>
              <abbrev xmlns:xlink="http://www.w3.org/1999/xlink" xlink:title="body length" id="ABBRID0ELMAG" xlink:type="simple">BL</abbrev>, 6.84–7.55; <abbrev xmlns:xlink="http://www.w3.org/1999/xlink" xlink:title="head width" id="ABBRID0EPMAG" xlink:type="simple">HW</abbrev>, 1.41–1.56; <abbrev xmlns:xlink="http://www.w3.org/1999/xlink" xlink:title="length of the pronotum along the midlin" id="ABBRID0ETMAG" xlink:type="simple">PL</abbrev>, 1.37–1.46; <abbrev xmlns:xlink="http://www.w3.org/1999/xlink" xlink:title="maximum width of pronotum" id="ABBRID0EXMAG" xlink:type="simple">PW</abbrev>, 1.59–1.80; <abbrev xmlns:xlink="http://www.w3.org/1999/xlink" xlink:title="length of the elytra along the suture" id="ABBRID0E2MAG" xlink:type="simple">EL</abbrev>, 4.45–5.00; <abbrev xmlns:xlink="http://www.w3.org/1999/xlink" xlink:title="maximum length of antennal club" id="ABBRID0E6MAG" xlink:type="simple">ACL</abbrev>, 1.70–1.87; <abbrev xmlns:xlink="http://www.w3.org/1999/xlink" xlink:title="maximum width of antennal club" id="ABBRID0EDNAG" xlink:type="simple">ACW</abbrev>, 1.50–1.57.</p></tp:treatment-sec><tp:treatment-sec sec-type="distribution" id="SECID0EHNAG"><title>Distribution.</title><p>China: Beijing, Shanxi, Shanghai (new provincial record), Jiangsu, Zhejiang (new provincial record), Anhui (new provincial record), Fujian, Jiangxi, Shandong (new provincial record), Henan, Hubei (new provincial record), Hunan, Guangdong (new provincial record), Sichuan, Guizhou, Yunnan (new provincial record), Xizang?, Shaanxi.</p></tp:treatment-sec><tp:treatment-sec sec-type="Symbiotic host" id="SECID0EMNAG"><title>Symbiotic host.</title><p>
              <italic><tp:taxon-name><tp:taxon-name-part taxon-name-part-type="genus" reg="Pheidole">Pheidole</tp:taxon-name-part></tp:taxon-name></italic> sp. (Figs <xref ref-type="fig" rid="F6">6D</xref>, <xref ref-type="fig" rid="F7">7C, D</xref>).</p><fig id="F7" position="float" orientation="portrait"><label>Figure 7.</label><caption><p>Host ants of <italic><tp:taxon-name><tp:taxon-name-part taxon-name-part-type="genus" reg="Eustra">Eustra</tp:taxon-name-part> <tp:taxon-name-part taxon-name-part-type="species" reg="chinensis">chinensis</tp:taxon-name-part></tp:taxon-name></italic> and <italic><tp:taxon-name><tp:taxon-name-part taxon-name-part-type="genus" reg="Platyrhopalus">Platyrhopalus</tp:taxon-name-part> <tp:taxon-name-part taxon-name-part-type="species" reg="davidis">davidis</tp:taxon-name-part></tp:taxon-name></italic>. <bold>A</bold> <italic><tp:taxon-name><tp:taxon-name-part taxon-name-part-type="genus" reg="Ectomomyrmes">Ectomomyrmes</tp:taxon-name-part> <tp:taxon-name-part taxon-name-part-type="species" reg="javana">javana</tp:taxon-name-part></tp:taxon-name></italic> (Mayr, 1867), body, lateral view <bold>B</bold> ditto, but head, dorsal view <bold>C</bold> <italic><tp:taxon-name><tp:taxon-name-part taxon-name-part-type="genus" reg="Pheidole">Pheidole</tp:taxon-name-part></tp:taxon-name></italic> sp., soldier, lateral view <bold>D</bold> ditto, but head, dorsal view. Scale bars: 2 mm (<bold>A</bold>); 1 mm (<bold>B</bold>); 0.5 mm (<bold>C, D</bold>).</p></caption><graphic xmlns:xlink="http://www.w3.org/1999/xlink" xlink:href="zookeys-740-045-g007.jpg" position="float" orientation="portrait" xlink:type="simple" id="oo_188226.jpg"/></fig></tp:treatment-sec><ref-list><ref id="B5"><mixed-citation xmlns:xlink="http://www.w3.org/1999/xlink" xlink:type="simple">
          <person-group><name name-style="western"><surname>Luna de Carvalho</surname><given-names>E</given-names></name></person-group> (<year>1987</year>) Essai monographique des Coléoptères Protopaussines et Paussines. Memórias do Instituto de Investigação Científica Tropical, 2a serie, 70(1987): 1–1028.</mixed-citation></ref></ref-list></tp:taxon-treatment>
